# Supplementary material for: Potential distribution of Notopterygium incisum Ting ex H. T. Chang and its predicted responses to climate change based on a comprehensive habitat suitability model
Source: Ecol Evol. 2020 Mar 5;10(6):3004–16. doi: 10.1002/ece3.6117 (PMC7083672; doi:10.1002/ece3.6117)
Supplement: Supplementary file 2 [file ECE3-10-3004-s002.csv]

id	X_WGS84	Y_WGS84
1	102.31	31.71
2	102.32	31.68
3	102.36	31.52
4	102.7	31.07
5	102.38	31.53
6	102.74	31.07
7	102.88	30.95
8	102.88	30.96
9	102.4	31.55
10	102.32	32.74
11	103.75	32.74
12	103.22	34.25
13	102.84	35.06
14	102.62	36.94
15	102.25	37.03
16	101.42	35.62
17	96.61	31.18
18	96.95	31.08
19	98.97	32.09
20	100.65	33.05
21	101.03	32.4
22	102.44	32.35
23	102.98	37.04
24	99.801763	33.622465
25	100.734579	32.930963
26	99.655442	33.748899
27	100.071571	32.99095
28	100.665264	33.276305
29	99.656563	33.750482
30	100.195034	34.147343
31	100.939219	32.683408
32	100.939133	32.684058
33	99.586964	32.881263
34	100.191982	34.143978
35	100.940507	32.684365
36	99.652461	33.863362
37	100.732884	32.927347
38	100.597918	33.096504
39	100.734365	32.931071
40	100.547156	33.320546
41	101.04648	33.775138
42	100.651684	33.266063
43	99.797332	33.619847
44	100.772307	32.916553
45	100.196579	34.145851
46	100.498569	32.655511
47	101.609962	37.370617
48	101.497415	30.044482
49	100.937733	31.132774
50	101.798052	30.115706
51	101.797043	30.11385
52	103.89177	36.51998
53	97.3794	33.1769
54	100.611	34.6489
55	100.222	34.3683
56	102.36437	30.99903
57	103.267	31.084
58	102.20626	31.90584
59	103.59895	32.63798
60	102.5444	32.79089
61	101.27942	27.92861
62	102.23462	29.91416
63	103.85348	31.68115
64	101.96483	30.0553
65	101.12523	30.97954
66	99.9568	36.40728
67	95.59576	31.4124
68	102.06383	31.47627
69	100.67637	31.39179
70	103.39859	29.49612
71	99.56359	35.55866
72	99.99267	31.62294
73	101.89063	30.87863
74	102.96183	33.57587
75	102.79637	36.32703
76	102.54611	30.91194
77	102.15212	36.85214
78	104.307222	33.533889
79	94.488188	29.566439
80	102.061948	33.971966
81	96.480135	32.207767
82	102.777501	36.849428
83	102.019518	35.533284
84	100.260842	36.615946
85	95.588423	31.400739
86	97.182749	31.135152
87	99.608842	38.82521
88	104.41065	34.425752
89	102.450871	35.134517
90	101.9635	37.287211
91	104.52523	33.48602
92	101.85	37.15
93	101.97	29.99
94	100.573	32.899
95	100.211	34.463
96	102.189	30.907
97	101.899	29.571
98	102.503	35.027
99	100.08	36.533
